# Supplementary material for: Genome-wide identification and expression analysis of the cyclic nucleotide-gated ion channel (CNGC) gene family in Saccharum spontaneum
Source: BMC Genomics. 2023 May 25;24:281. doi: 10.1186/s12864-023-09307-3 (PMC10214738; doi:10.1186/s12864-023-09307-3)
Supplement: Supplementary file 6 — Additional file 6: Supplementary Table 1. Sequence of primers for RT-qPCR. [file 12864_2023_9307_MOESM6_ESM.xlsx]

## Sheet: Sheet1
Supplementary Table 1. Sequence of primers for RT-qPCR.
Primer name	Sequence (5'-3')
SsCNGC1-QF	TGGATGCCATGTGTGATCGT
SsCNGC1-QR	AAGCTGAAGTGGGGTCAAGG
SsCNGC2-QF	TTGGGCGGGGTGTCTTAATC
SsCNGC2-QR	GCCCGTGCTGTCTCTGTAAT
SsCNGC4-QF	CCAGTTTCGAGCAGGACTGT
SsCNGC4-QR	AGAATCGGAACGTGTGCTGT
SsCNGC7-QF	TTGATGCCATCTGTGAGCGT
SsCNGC7-QR	ATCAGTGCCTTCACTGTCCG
SsCNGC8-QF	GCCTGGATCTCGTTCGTAGG
SsCNGC8-QR	GACGGTAGGCTTGGGAACAA
SsCNGC9-QF	GCTTTGCCTGCTGACATACG
SsCNGC9-QR	TGTGAGCAGCTCTTCACCTG
SsCNGC12-QF	GACTGACCAGGAGCGAGATG
SsCNGC12-QR	AGTTGGCGGCTGAACGAATA
SsAPRT-QF	TGACACATTCCCAACCTCAA
SsAPRT-QR	ATCTCTCTCCCTGAGTGGCA
