# Supplementary material for: Genome-wide identification and expression analysis of the cyclic nucleotide-gated ion channel (CNGC) gene family in Saccharum spontaneum
Source: BMC Genomics. 2023 May 25;24:281. doi: 10.1186/s12864-023-09307-3 (PMC10214738; doi:10.1186/s12864-023-09307-3)
Supplement: Supplementary file 8 — Additional file 8: Supplementary Table 3. The detailed distribution of cis-regulatory elements in the promoters of SsCNGCs. [file 12864_2023_9307_MOESM8_ESM.xlsx]

## Sheet: Sheet 1
Supplementary Table 3: The detailed distribution of cis-regulatory elements in the promoters of SsCNGCs.
cis-element	SsCNGC1	SsCNGC1-1P	SsCNGC1-2C	SsCNGC2	SsCNGC2-1A	SsCNGC2-2B	SsCNGC3	SsCNGC3-2B	SsCNGC4	SsCNGC4-2D	SsCNGC5	SsCNGC5-2B	SsCNGC5-3C	SsCNGC5-4D	SsCNGC6	SsCNGC6-2D	SsCNGC7	SsCNGC7-1T	SsCNGC7-2B	SsCNGC7-3D	SsCNGC8	SsCNGC8-2B	SsCNGC8-3C	SsCNGC8-4D	SsCNGC9	SsCNGC9-1T	SsCNGC9-2D	SsCNGC10	SsCNGC10-1T	SsCNGC10-2C	SsCNGC10-3D	SsCNGC11	SsCNGC11-2B	SsCNGC12	SsCNGC12-2D	SsCNGC13	SsCNGC13-1P	SsCNGC14	SsCNGC15	SsCNGC16	SsCNGC16-2B	SsCNGC16-3C	SsCNGC16-4D	function
AE-box	0	0	1	0	0	0	1	0	0	1	0	0	0	0	0	1	0	0	0	0	0	0	1	1	0	0	0	0	0	0	0	0	0	0	0	0	0	0	0	0	0	2	0	part of a module for light response
TCT-motif	0	3	0	0	0	2	3	1	0	0	0	0	0	0	0	3	0	0	0	0	2	1	2	1	1	1	1	1	1	1	1	1	1	1	1	0	0	0	3	0	0	0	0	part of a light responsive element
I-box	1	0	1	0	0	0	0	2	0	0	1	1	1	1	0	0	0	0	0	0	0	1	0	1	1	1	1	1	1	1	1	1	1	0	0	0	0	1	1	0	0	0	0	part of a light responsive element
GATT-motif	0	0	1	0	0	0	0	0	0	0	0	0	0	0	0	0	0	0	0	0	0	0	0	0	0	0	0	0	0	0	0	0	0	0	0	0	0	0	1	0	0	0	0	part of a light responsive element
GA-motif	0	0	1	0	0	0	0	0	0	0	0	0	0	0	0	0	0	0	0	0	0	0	0	1	0	0	1	0	0	0	0	0	0	0	0	0	0	0	0	0	0	0	0	part of a light responsive element
TCCC-motif	0	1	0	2	2	0	0	0	0	1	1	1	1	1	1	0	1	1	1	1	0	0	0	0	0	0	0	1	0	0	0	0	1	0	0	0	0	0	0	0	1	0	0	part of a light responsive element
LAMP-element	0	0	0	0	0	0	0	0	0	0	0	0	0	0	0	0	0	0	0	0	0	0	0	0	1	1	1	0	0	0	0	0	0	0	0	0	0	0	0	1	0	0	0	part of a light responsive element
GTGGC-motif	0	0	0	0	0	0	1	0	0	0	0	0	0	0	0	0	0	0	0	0	0	0	0	0	0	0	0	0	0	0	0	0	0	0	0	0	0	0	1	0	0	0	0	part of a light responsive element
chs-CMA1a	0	0	0	0	0	1	0	0	0	0	0	0	0	0	0	0	0	0	0	0	1	2	1	0	0	0	0	0	0	0	0	0	0	0	0	0	1	0	0	0	0	1	0	part of a light responsive element
GATA-motif	1	0	0	1	1	2	3	0	0	0	0	1	1	0	1	1	0	0	0	0	0	0	0	0	1	1	1	0	0	0	0	0	0	0	0	1	0	0	2	1	1	0	0	part of a light responsive element
chs-CMA2a	0	0	1	0	0	0	0	1	0	0	0	0	0	0	0	0	0	0	0	0	1	1	1	1	0	0	0	0	0	0	0	0	0	0	1	0	0	0	0	0	0	0	0	part of a light responsive element
CAG-motif	0	0	0	0	0	0	0	0	0	0	0	0	0	0	0	0	0	0	0	0	0	0	0	0	0	0	0	0	0	0	0	0	0	0	0	0	0	0	1	0	0	0	0	part of a light response element
ATCT-motif	0	0	0	0	0	0	0	0	1	0	0	0	0	0	0	0	0	0	0	0	0	0	0	0	0	0	0	0	0	0	0	0	0	0	0	0	0	0	0	0	1	0	1	part of a conserved DNA module involved in light responsiveness
ATC-motif	0	0	0	0	0	0	0	2	0	0	0	0	0	0	0	0	0	0	0	0	0	0	0	0	0	0	0	0	0	0	0	0	0	0	0	0	0	0	0	0	0	0	0	part of a conserved DNA module involved in light responsiveness
Box 4	0	0	0	0	0	0	0	3	1	2	0	0	0	0	0	1	3	2	2	2	1	1	1	2	2	1	1	0	1	1	1	1	0	1	1	0	0	0	1	0	0	1	1	part of a conserved DNA module involved in light responsiveness
CCAAT-box	2	1	0	0	1	2	0	0	0	0	1	1	1	1	2	0	0	0	0	0	1	1	2	1	1	1	0	0	0	0	0	0	0	0	0	0	0	2	1	1	1	0	0	MYBHv1 binding site
MRE	1	0	0	0	0	0	0	0	0	0	0	1	0	0	0	0	0	1	0	1	1	2	1	0	0	0	0	0	0	0	0	0	0	2	2	0	0	1	0	0	0	0	0	MYB binding site involved in light responsiveness
MBS	2	3	0	0	0	0	0	1	0	1	0	0	0	0	2	1	1	1	1	1	0	0	3	0	2	1	1	3	3	3	3	3	3	2	2	1	1	0	0	1	2	1	1	MYB binding site involved in drought-inducibility
Sp1	5	1	7	4	5	1	0	0	1	2	1	1	1	1	13	0	0	1	0	0	1	1	1	0	2	1	3	1	1	0	1	0	1	0	0	0	3	2	0	0	1	0	0	light responsive element
GT1-motif	0	0	2	0	0	0	0	1	0	1	0	0	0	0	0	2	1	1	1	1	1	1	0	0	1	1	2	0	0	0	0	0	0	1	1	1	1	0	1	0	1	0	0	light responsive element
3-AF1 binding site	0	0	0	0	0	0	0	0	0	0	0	0	0	0	0	0	0	0	0	0	0	0	0	0	0	0	0	0	1	0	0	0	0	0	0	0	0	0	0	0	0	0	0	light responsive element
GARE-motif	0	0	0	1	1	0	0	0	1	1	0	0	0	0	0	0	0	0	0	0	0	0	0	0	0	0	0	0	0	0	0	0	0	2	1	0	0	0	0	0	3	0	0	gibberellin-responsive element
P-box	1	0	1	0	0	1	0	0	0	1	1	1	0	1	0	0	0	0	0	0	0	0	0	0	0	0	0	0	0	0	0	0	0	0	0	1	0	0	1	0	0	1	1	gibberellin-responsive element
GC-motif	0	2	4	0	1	0	0	0	1	4	0	0	0	0	1	1	0	0	0	0	1	1	1	2	0	0	0	1	2	1	2	1	2	0	1	0	2	5	0	1	0	0	1	enhancer-like element involved in anoxic specific inducibility
TATA-box	9	10	10	0	0	19	17	35	22	19	8	3	7	8	8	15	19	14	14	15	22	30	26	24	34	48	26	14	13	15	13	17	14	25	24	31	14	6	21	10	13	41	30	core promoter element around -30 of transcription start
GCN4_motif	0	0	0	0	0	0	0	0	1	0	0	0	0	0	0	0	1	0	0	0	0	0	1	0	0	0	0	1	0	0	0	1	1	1	1	0	0	0	0	0	2	0	0	cis-regulatory element involved in endosperm expression
motif I	0	0	0	0	0	0	0	0	0	1	0	0	0	0	0	0	0	0	0	0	0	0	0	0	0	0	0	0	0	0	0	0	0	0	0	0	0	0	0	0	0	0	0	cis-acting regulatory element root specific
CAT-box	0	0	3	2	1	1	1	0	0	0	5	4	6	5	3	1	1	0	1	0	1	1	1	1	2	3	3	2	1	2	1	2	2	1	1	2	2	0	0	1	1	4	3	cis-acting regulatory element related to meristem expression
O2-site	1	0	0	0	0	0	1	1	1	1	2	1	0	2	0	2	1	0	1	1	0	1	0	0	0	0	0	1	1	2	1	2	1	0	0	0	0	1	0	0	1	1	1	cis-acting regulatory element involved in zein metabolism regulation
TGACG-motif	1	2	1	7	6	3	2	2	3	6	2	2	2	3	2	1	3	3	3	3	1	1	1	1	1	0	2	2	1	2	1	2	2	3	2	1	4	5	1	1	9	2	4	cis-acting regulatory element involved in the MeJA-responsiveness
CGTCA-motif	1	2	1	7	6	3	2	2	3	6	2	2	2	3	2	1	3	3	3	3	1	1	1	1	1	0	2	2	1	2	1	2	2	3	2	1	4	5	1	1	9	2	4	cis-acting regulatory element involved in the MeJA-responsiveness
RY-element	0	0	0	1	1	0	0	0	0	1	0	0	0	0	1	0	0	0	0	0	0	0	0	0	0	0	0	0	0	0	0	0	0	1	1	1	1	1	0	3	2	0	2	cis-acting regulatory element involved in seed-specific regulation
G-box	2	1	2	6	8	4	4	1	3	5	5	5	5	5	1	0	2	5	5	5	3	5	7	3	1	0	2	7	6	7	6	6	7	2	2	8	8	6	2	4	4	1	0	cis-acting regulatory element involved in light responsiveness
circadian	0	0	0	0	0	0	0	0	0	0	0	0	0	0	0	0	0	0	0	0	0	0	0	0	0	0	0	0	0	0	0	0	0	0	0	0	0	0	1	0	0	0	1	cis-acting regulatory element involved in circadian control
AuxRR-core	0	1	0	2	2	1	0	0	0	0	0	0	0	0	0	0	0	0	0	0	1	0	0	0	0	0	0	1	1	1	1	1	1	0	0	2	1	0	0	0	0	0	0	cis-acting regulatory element involved in auxin responsiveness
ARE	0	0	0	0	0	2	2	1	1	1	1	1	2	2	0	0	1	2	1	1	0	0	1	2	1	2	2	0	1	0	1	0	0	0	0	0	1	1	0	1	1	2	3	cis-acting regulatory element essential for the anaerobic induction
A-box	3	0	2	3	4	0	0	0	3	3	2	2	2	2	1	1	2	3	3	3	1	1	1	2	2	2	2	0	0	0	0	0	0	0	0	1	4	3	2	0	0	1	1	cis-acting regulatory element
ABRE	5	0	3	5	6	2	8	1	4	7	3	2	3	3	3	0	3	8	7	7	2	2	4	3	3	0	5	9	5	7	5	9	9	1	1	7	11	9	3	7	5	2	1	cis-acting element involved in the abscisic acid responsiveness
TCA-element	0	0	3	0	1	0	0	1	0	0	1	1	2	1	0	0	0	1	0	1	1	0	0	0	0	0	0	0	0	0	0	0	0	0	0	1	0	1	0	1	0	0	0	cis-acting element involved in salicylic acid responsiveness
LTR	0	0	0	0	0	2	1	0	0	0	2	1	1	1	0	0	1	1	1	1	1	0	0	0	1	1	2	0	1	0	1	0	0	1	1	0	0	1	1	0	0	1	2	cis-acting element involved in low-temperature responsiveness
ACE	0	0	0	2	2	0	0	0	0	0	0	0	0	0	0	0	0	1	1	1	1	2	1	1	0	0	0	0	0	0	0	0	0	1	1	0	2	1	1	0	0	0	0	cis-acting element involved in light responsiveness
TATC-box	0	0	1	0	0	0	0	0	0	0	0	0	0	0	0	0	0	0	0	0	0	0	0	0	0	0	0	0	0	0	0	0	0	1	1	0	0	0	1	0	0	0	0	cis-acting element involved in gibberellin-responsiveness
TC-rich repeats	0	0	0	0	0	1	0	0	0	0	0	0	0	0	0	1	0	0	0	0	1	0	1	0	0	1	1	0	0	0	0	0	0	2	1	1	1	0	1	0	0	0	1	cis-acting element involved in defense and stress responsiveness
MSA-like	1	0	0	0	0	0	0	0	0	0	0	0	0	0	0	0	0	0	0	0	0	0	0	0	1	1	0	0	0	0	0	0	0	0	0	0	0	0	0	0	0	0	0	cis-acting element involved in cell cycle regulation
TGA-element	1	0	0	1	1	0	1	0	0	0	0	0	0	0	0	0	0	0	0	0	0	2	2	0	1	1	0	1	0	0	0	0	1	0	0	2	1	1	0	1	0	0	0	auxin-responsive element
Unnamed__1	6	1	2	10	13	10	3	0	4	9	8	8	9	8	7	1	3	2	3	4	3	3	3	2	3	1	3	8	8	8	8	6	7	3	4	5	6	8	1	8	5	3	3	_
AT~TATA-box	0	0	2	0	0	1	0	3	5	2	0	0	0	0	2	0	0	0	0	0	0	0	0	1	1	4	2	2	2	2	2	2	2	2	2	1	1	1	1	1	1	3	3	_
dOCT	0	1	0	0	0	0	0	0	0	1	0	0	0	0	0	1	0	0	0	0	0	0	0	0	0	0	0	0	0	0	0	0	0	0	0	0	0	0	0	0	1	0	0	_
WRE3	1	1	2	2	2	3	2	1	3	0	2	3	2	2	3	1	1	1	1	1	1	0	0	0	1	1	2	2	0	0	0	0	2	2	2	2	2	3	0	2	0	0	0	_
Unnamed__16	0	1	0	0	0	0	0	0	0	0	0	0	0	0	1	0	0	0	0	0	1	1	1	1	0	0	0	0	0	0	0	0	0	0	0	0	0	0	0	0	0	0	0	_
as-1	1	2	1	7	6	3	2	2	3	6	2	2	2	3	2	1	3	3	3	3	1	1	1	1	1	0	2	2	1	2	1	2	2	3	2	1	4	5	1	1	9	2	4	_
Box II	0	0	0	0	0	0	0	0	0	0	0	0	0	0	0	0	0	0	0	0	0	0	0	0	0	0	0	1	0	0	0	0	1	0	0	0	0	0	0	0	0	0	0	_
CARE	0	0	0	0	1	0	0	0	0	0	0	0	0	0	0	0	1	0	1	1	0	0	0	0	0	0	0	0	0	0	0	0	0	2	2	0	0	0	0	0	0	0	0	_
WUN-motif	0	1	0	0	0	1	0	0	0	0	0	0	0	0	0	1	3	3	3	3	0	0	0	1	0	0	0	0	0	0	0	0	0	1	1	0	0	0	0	0	0	0	0	_
STRE	0	3	12	4	4	6	4	0	5	6	6	7	5	7	13	7	6	3	4	3	2	2	4	1	3	1	2	8	5	5	5	5	8	0	0	4	4	2	2	2	2	4	10	_
Unnamed__4	17	15	38	37	37	24	16	10	20	16	32	33	29	32	39	20	31	30	30	30	8	8	11	14	18	13	8	34	28	27	28	27	33	20	23	6	29	20	13	13	22	15	18	_
Unnamed__6	0	0	0	0	0	0	0	0	0	0	0	0	0	0	0	0	0	0	0	0	0	0	0	0	0	0	0	0	0	0	0	0	0	0	0	0	0	0	0	0	0	0	1	_
CTAG-motif	0	1	0	0	0	0	0	0	0	0	0	0	0	0	0	0	0	0	0	0	0	0	0	0	1	1	0	0	0	1	0	0	0	0	0	0	0	0	0	1	1	0	1	_
CAAT-box	14	31	21	4	4	30	36	41	21	27	18	17	25	19	11	38	41	16	18	17	30	40	34	36	44	38	32	17	18	19	18	21	17	26	25	39	10	19	23	25	32	25	25	_
TATA	0	0	0	0	0	0	0	0	0	0	0	0	0	0	0	1	1	1	1	1	0	0	0	0	0	0	0	0	0	0	0	0	0	0	0	0	0	0	0	0	0	0	0	_
AC-I	0	0	0	0	0	0	0	0	1	0	0	0	0	0	0	0	0	0	0	0	1	0	0	0	0	0	0	0	0	0	0	0	0	0	0	0	0	0	0	0	0	0	0	_
MYC	1	5	3	0	0	6	7	1	4	3	2	2	4	2	1	4	0	1	1	1	2	3	3	3	5	8	7	3	2	1	2	1	3	5	4	2	3	5	5	3	5	1	8	_
DRE core	1	3	3	1	1	1	1	0	0	2	5	2	4	4	1	0	1	1	1	1	0	0	0	0	1	0	0	1	2	1	2	1	2	0	0	0	2	2	1	1	0	0	0	_
MYB	2	2	4	2	2	2	1	7	4	1	1	2	1	1	1	2	2	2	1	1	4	2	3	4	3	1	0	4	2	1	2	2	4	10	9	3	4	0	5	2	7	7	5	_
NON	0	0	0	0	0	0	0	0	0	0	0	0	0	0	0	0	0	0	0	0	0	0	0	0	0	0	0	0	0	0	0	0	0	1	0	0	0	0	0	0	0	0	0	_
AP-1	0	0	0	0	0	0	0	0	0	0	0	0	0	0	0	0	0	0	0	0	1	0	0	0	0	0	0	0	0	0	0	0	0	0	0	0	0	0	0	0	0	0	0	_
AAGAA-motif	0	1	0	0	0	2	5	0	0	1	0	0	0	0	0	2	0	0	0	0	1	1	1	1	2	2	0	0	0	0	0	0	0	1	1	6	1	0	3	0	0	4	1	_
Unnamed__2	1	0	4	2	2	0	0	0	0	1	4	4	4	4	2	1	0	1	1	1	1	1	1	1	0	0	1	3	3	2	3	2	4	1	1	0	2	2	1	3	3	0	0	_
Myc	0	0	0	0	0	1	1	0	0	0	0	0	0	0	0	0	0	0	0	0	0	0	0	0	1	0	0	0	0	0	0	0	0	0	0	0	0	0	0	0	0	0	0	_
W box	0	2	1	0	0	0	0	3	0	1	1	1	1	1	2	1	1	2	2	2	2	2	2	3	0	0	0	1	1	1	1	1	1	1	1	1	0	0	1	0	0	2	3	_
E2Fb	0	0	0	0	0	0	0	0	0	0	0	0	0	0	0	0	0	0	0	0	0	0	0	1	0	0	0	0	0	0	0	0	0	0	0	0	0	0	0	0	0	0	0	_
plant_AP-2-like	2	0	0	0	0	0	0	0	0	0	0	0	0	0	0	0	0	0	0	0	0	0	0	0	0	0	0	0	0	0	0	0	0	0	0	0	1	0	0	0	0	0	0	_
AT1-motif	0	0	0	0	0	0	0	0	0	0	0	0	0	0	0	0	0	0	0	0	0	0	0	0	0	0	0	0	0	0	0	0	0	0	0	0	0	0	0	0	1	0	0	_
CCGTCC-box	3	0	2	3	4	0	0	0	3	3	2	2	2	2	1	1	2	3	3	3	1	1	1	2	2	2	2	0	0	0	0	0	0	0	0	1	4	3	2	0	0	1	1	_
OCT	1	0	0	0	0	0	0	0	0	0	0	0	0	0	0	0	0	0	0	0	0	0	0	0	0	0	0	0	0	0	0	0	0	0	0	0	0	0	0	0	0	0	0	_
box S	0	0	2	0	0	0	0	0	0	0	1	1	1	1	0	0	0	0	0	0	0	0	0	0	0	0	0	0	0	0	0	0	0	0	0	1	0	0	0	1	0	0	0	_
ERE	0	0	0	0	0	0	0	0	0	0	0	0	0	0	0	1	0	0	0	0	2	0	1	2	0	0	0	0	0	0	0	0	0	0	0	0	0	0	0	0	2	0	0	_
CCGTCC motif	3	0	2	3	4	0	0	0	3	3	2	2	2	2	1	1	2	3	3	3	1	1	1	2	2	2	2	0	0	0	0	0	0	0	0	1	4	3	2	0	0	1	1	_
