# Supplementary material for: Genome-wide identification and expression analysis of the cyclic nucleotide-gated ion channel (CNGC) gene family in Saccharum spontaneum
Source: BMC Genomics. 2023 May 25;24:281. doi: 10.1186/s12864-023-09307-3 (PMC10214738; doi:10.1186/s12864-023-09307-3)
Supplement: Supplementary file 10 — Additional file 10: Supplementary Table 5. The expression pattern of SsCNGCs based on FPKM during the circadian rhythms. [file 12864_2023_9307_MOESM10_ESM.xlsx]

## Sheet: sheet 1
Supplementary Table 5: The expression pattern of SsCNGCs based on FPKM during the circadian rhythms.
	06:00:00			08:00:00			10:00:00			12:00:00			14:00:00			16:00:00			18:00:00			20:00:00			22:00:00			1900-01-01			1900-01-01 02:00:00			1900-01-01 04:00:00
name	SES1-1	SES1-2	SES1-3	SES2-1	SES2-2	SES2-3	SES3-1	SES3-2	SES3-3	SES4-1	SES4-2	SES4-3	SES5-1	SES5-2	SES5-3	SES6-1	SES6-2	SES6-3	SES7-1	SES7-2	SES7-3	SES8-1	SES8-2	SES8-3	SES9-1	SES9-2	SES9-3	SES10-1	SES10-2	SES10-3	SES11-1	SES11-2	SES11-3	SES12-1	SES12-2	SES12-3
SsCNGC1	6.43895	6.93536	6.82922	4.32878	4.59497	4.00778	5.2462	5.37719	5.88125	6.49262	7.14209	8.98949	7.79974	5.88974	7.0762	10.6615	9.73592	9.21517	10.0288	12.8004	10.1195	11.5205	11.3379	10.1189	7.87786	6.02454	10.5052	6.57361	10.3645	10.8945	8.03893	9.23014	9.90644	7.14272	8.74057	4.45863
SsCNGC1-1P	4.40057	4.01109	4.33369	3.35727	3.45512	3.33852	3.15109	3.77041	4.55926	5.45876	6.00518	6.76099	4.82403	4.62127	5.8262	5.31274	8.32497	6.51677	7.22257	7.42722	7.17631	7.753	8.7869	6.38947	5.546	4.48283	7.14273	4.91089	6.22438	6.48152	5.98833	4.94128	6.97323	5.72264	5.33698	2.73994
SsCNGC1-2C	3.86356	5.25323	4.89381	4.18651	4.04758	3.17845	3.30967	2.44142	3.24945	4.33424	4.99535	7.31428	5.24628	5.82064	4.84612	6.14384	8.10777	6.55216	7.67358	9.15239	7.0678	10.883	8.46466	6.56479	6.00303	5.65153	7.95581	5.69233	6.38501	5.00323	7.20928	5.2832	6.27569	5.9678	4.68245	4.10816
SsCNGC2-1A	4.07961	5.03645	4.34548	3.59711	4.32874	3.61116	3.75072	4.89935	3.00957	4.82521	4.92466	6.83247	3.74839	5.42038	4.80253	6.93657	5.59563	3.96686	3.13902	4.91289	7.00343	5.56037	7.17704	9.10257	5.59984	4.19199	5.9888	3.18508	6.92655	9.08008	5.99324	6.53673	5.85116	4.08033	4.27148	2.53643
SsCNGC2	4.50926	4.83101	6.16923	4.20946	5.00215	3.1399	3.65515	4.42718	3.69191	4.476	4.33015	8.8317	5.60612	3.97466	5.50101	5.1883	5.86155	5.92471	4.82443	7.39836	5.99223	9.63756	11.3616	10.1071	9.45042	6.99188	10.2734	5.89879	8.75119	8.69557	7.95848	7.71807	8.85532	4.38793	6.95151	3.69324
SsCNGC2-2B	2.15855	1.80228	1.65319	1.82012	1.57719	1.39154	1.45943	2.07233	1.53678	1.71209	1.43571	2.90441	1.80937	2.01275	1.89762	1.80675	2.75762	1.50404	1.37662	2.31663	2.89751	2.44763	3.32278	4.64883	2.44575	1.87023	2.76136	1.42773	3.04463	3.29811	3.36214	2.39854	3.81006	1.22394	1.91347	1.31664
SsCNGC3	0.0619384	0	0	0	0.0669895	0	0	0	0	0	0	0	0	0	0	0	0	0	0	0	0	0	0.0354175	0.0428974	0.0784469	0	0	0	0	0	0.0429332	0	0.140779	0	0	0.0365077
SsCNGC3-2B	0.255044	0.132857	0.47974	0.174317	0.182969	0.19042	0	0	0	0	0	0	0	0	0	0.228929	0	0	0	0.215918	0.249445	0	0.291855	0.357531	0.209931	0	0	0	0	0	0.116536	0	0.38415	0	0	0.653039
SsCNGC4	2.71088	2.07124	2.94636	2.26355	2.60358	1.95765	1.48392	1.59457	1.27429	2.18502	2.00261	5.34311	2.00672	2.53157	2.70376	2.35341	2.16075	2.59792	2.87242	3.05052	2.84497	4.97643	3.51003	3.407	3.86625	3.86795	3.68726	3.65796	4.63631	3.5458	3.28583	3.54628	4.14235	3.46928	3.04443	2.52177
SsCNGC4-2D	10.5502	11.3692	10.3425	8.20997	9.78106	8.11283	6.13459	5.91534	6.30492	7.76851	8.89187	17.2448	8.07186	9.37293	10.6885	9.78356	10.0514	8.40031	10.4941	11.2111	10.4925	15.875	13.1595	13.1008	14.3476	11.389	17.803	10.0904	14.5213	15.0076	12.7495	12.1382	16.1508	12.1536	11.8743	7.91396
SsCNGC5	0	0.0158698	0	0	0	0	0	0	0	0.00699537	0	0	0	0	0	0	0	0.0105786	0.0137726	0	0	0	0	0	0	0	0	0	0	0	0	0.00842989	0	0	0	0
SsCNGC5-2B	0	0.0163314	0	0	0	0	0	0	0	0.00719096	0	0	0	0	0	0	0	0	0.0424811	0	0	0	0	0	0	0	0	0	0	0	0	0.00866701	0	0	0	0
SsCNGC5-3C	0	0.00523768	0	0	0	0	0	0	0	0.00692885	0	0	0	0	0	0	0	0.0419044	0.0136408	0	0	0	0	0	0	0	0	0	0	0	0	0.00834927	0	0	0	0
SsCNGC5-4D	0	0.00522907	0	0	0	0	0	0	0	0.00691788	0	0	0	0	0	0	0	0.0104592	0.0136191	0	0	0	0	0	0	0	0	0	0	0	0	0.00833599	0	0	0	0
SsCNGC6	0	0.0586067	0.0277871	0	0.0318344	0	0.0843702	0.0696504	0.105431	0.0647719	0.0181018	0	0.090727	0.132696	0	0.117859	0.126974	0.205399	0.0382385	0.0573838	0.0211229	0	0	0	0	0.0204057	0.0300214	0.0409252	0	0	0	0.0312083	0	0.0411443	0.0609629	0
SsCNGC6-2D	0	0	0	0.0288077	0.0318344	0	0	0.0417902	0.0451846	0.0388631	0.090509	0	0.0181454	0.0265392	0	0.0392863	0	0.0586853	0.0764771	0.0573838	0.0211229	0	0	0	0	0.0204057	0.0300214	0	0	0	0	0	0	0	0	0
SsCNGC7	1.59435	2.01557	1.84847	1.31602	1.48139	1.51819	1.24804	1.55776	1.73843	2.69764	3.29163	3.99514	2.52986	3.09042	2.99961	4.1953	5.87849	4.0446	3.76075	4.26636	3.6695	3.67909	3.58224	4.14667	4.15377	2.75783	3.99026	2.41894	3.70265	3.79042	2.36608	3.37437	2.80796	2.48242	2.02809	1.04976
SsCNGC7-2B	1.64796	2.6253	1.81925	1.42966	1.73891	1.46086	1.77158	2.16292	2.22253	2.79645	4.26646	5.38673	3.42112	4.3491	3.78079	4.93004	7.1252	5.64949	5.00971	6.56839	5.12299	4.5669	4.0235	5.08438	5.87352	5.6124	4.79136	3.81175	4.86889	3.95651	2.70065	4.61815	3.66229	3.63659	2.85703	1.5376
SsCNGC7-3D	0.968339	1.7768	0.980653	1.15237	1.29706	1.49478	1.44869	1.33213	1.31104	1.35251	2.15143	2.17139	2.19075	2.84784	2.8374	3.85655	4.39945	4.23548	2.50422	4.02433	3.75036	2.45575	2.07943	3.06047	3.03552	4.04999	3.0231	1.98495	2.53547	3.03839	2.1601	2.92657	2.90941	1.90048	1.32776	1.18466
SsCNGC8	3.75292	4.79106	4.07153	2.66052	4.06829	3.09375	2.44457	2.41515	2.47241	3.80951	3.67872	6.45231	4.25472	4.01483	4.3004	5.27785	4.36668	5.96051	5.82976	4.23555	5.31801	6.40527	7.02741	7.41696	7.72548	5.67535	6.6246	5.83363	7.08549	7.11998	4.68286	5.17767	6.33776	5.00834	4.44868	2.59806
SsCNGC8-2B	1.60596	1.54478	1.29696	0.836031	1.78358	1.18791	0.701537	0.668116	1.04633	1.4626	1.8685	3.56493	1.70379	1.67342	1.74812	2.08224	1.58662	1.93474	2.5698	1.91448	2.29788	2.33892	2.62516	2.46997	3.00769	2.19476	3.24548	2.37111	2.60756	2.37239	1.72056	1.95403	2.42245	1.9026	1.3459	1.081
SsCNGC8-3C	1.83561	2.06291	1.19478	1.23419	2.23154	1.32495	1.1069	1.24115	0.829732	1.47162	2.37746	3.61896	2.43437	1.89077	2.10516	2.43684	2.85588	3.1752	3.15579	2.41211	2.76018	3.44834	3.9412	3.35876	3.46982	3.2155	3.76758	3.26018	3.6718	2.77944	2.20885	2.29628	3.18568	2.7734	2.09478	1.49954
SsCNGC8-4D	2.00557	2.4433	1.95201	1.73125	2.27588	1.63802	1.39186	1.56016	1.32679	2.06386	2.26431	3.7094	2.30429	1.98852	2.70005	2.83967	2.85703	3.19003	3.52932	3.51916	2.40743	4.08271	3.02852	3.69275	4.15261	4.01756	3.92784	3.51276	3.82855	3.18173	2.71847	3.31659	2.9543	2.25622	2.7863	1.5085
SsCNGC9	0.359949	0.621958	0.562235	0.286519	0.593263	0.633838	1.09355	1.24065	0.984237	3.08944	3.4763	2.09033	4.05986	3.86385	4.24548	4.60284	1.92983	3.53427	2.59299	1.52054	2.86526	2.59574	2.05804	1.49803	1.25137	1.23148	1.36661	1.32219	1.11821	1.41408	1.29879	1.03592	1.27689	0.752172	0.753551	0.744455
SsCNGC9-1T	7.29442	8.50031	8.17627	6.00797	7.04564	7.7578	10.4612	9.03809	10.0511	13.7128	14.7536	10.3849	16.0922	16.4199	17.3272	16.0824	15.8471	16.1887	11.9821	10.2361	15.1066	11.3226	10.7176	12.3767	9.89392	10.11	12.2308	9.33481	10.7744	11.8039	8.27999	10.2387	12.4301	9.71783	6.85241	6.44852
SsCNGC9-2D	2.9943	3.1825	3.56953	3.17796	3.23011	3.26637	4.9502	4.09991	4.06679	6.02762	5.44429	5.74977	5.76278	5.72054	7.15746	5.84889	7.6673	5.77762	5.64864	4.74481	4.82269	4.77874	4.6092	4.77285	5.16932	3.9389	5.57911	4.16302	4.64227	4.81278	4.07232	4.71926	4.20672	3.82222	4.0349	3.18731
SsCNGC10	1.54842	1.64909	1.04966	1.06906	1.05962	0.898685	0.7653	0.639326	0.653769	0.582517	1.08269	0.600804	0.432896	0.646346	0.559611	0.755033	0.497901	0.471528	0.544837	0.272553	0.325458	0.310388	0.515044	0.446943	0.365196	0.645738	0.380446	0.569557	0.751353	0.914223	0.702476	0.70837	0.751238	1.76556	1.47134	1.3874
SsCNGC10-1T	1.25916	1.40125	1.61927	1.29888	1.06731	1.26109	0.797267	0.597768	0.887481	0.638699	0.9216	1.21103	0.32526	0.800618	0.774041	0.857348	0.574143	0.711165	0.45455	0.474918	0.239894	0.824419	0.57237	0.809803	0.638662	0.944846	0.570891	0.736988	0.894091	1.06945	1.04066	1.15995	0.798378	1.5218	1.69009	1.61529
SsCNGC10-2C	1.9064	2.58787	2.51142	2.59304	1.33526	2.33016	1.21108	0.787324	1.06496	1.25201	1.26352	1.41915	1.66624	1.2498	1.02225	0.633194	1.00061	1.34436	0.64324	0.727631	0.436227	0.80757	0.460188	0.923515	0.659329	2.6569	1.14678	1.30963	1.60643	1.7073	2.07796	2.19769	1.41407	2.36642	3.21314	1.87424
SsCNGC10-3D	1.73868	2.20572	2.43874	2.11417	1.88975	2.31645	1.50322	1.15291	1.59103	1.20595	1.27158	2.02234	0.893887	1.15011	1.12566	0.844571	0.995729	1.01593	0.686116	0.85147	0.243148	0.566947	1.34254	0.872117	1.00645	1.4818	1.09813	1.66954	1.26614	1.2982	2.18478	1.50821	1.60578	2.39227	2.61223	2.23095
SsCNGC11	1.82606	3.24054	1.75683	2.79677	2.79267	1.53594	1.00024	1.05723	1.46737	1.1076	1.95438	1.69872	0.840684	1.24877	1.91443	1.55684	1.13397	1.44911	0.846885	1.15812	0.475685	0.342487	0.864165	0.980303	1.16643	2.12493	1.42687	0.947579	1.6892	1.85158	1.97631	2.29902	1.65937	2.73686	2.2579	2.2963
SsCNGC11-2B	0.945849	1.08482	1.13146	1.35287	0.877754	0.923165	0.961625	0.518382	0.756143	0.599312	0.683	0.622479	0.548433	0.675208	0.572176	0.694249	0.469622	0.558768	0.492924	0.349393	0.263292	0.206899	0.344273	0.34633	0.648436	0.898855	0.638571	0.415756	0.604946	0.691067	0.659615	0.62342	0.816958	1.45408	1.37023	1.32902
SsCNGC12	0.488981	0.310976	0.706401	0.380067	0.6665	0.555067	0.504335	0.267333	0.27268	0.430939	0.334392	0.66019	0.400821	0.353068	0.649323	0.619558	0.593047	0.498596	0.647883	0.584718	0.498888	0.686417	0.725662	1.05453	1.07225	0.530658	0.777262	0.628628	0.749959	0.738519	0.820818	0.842628	0.695719	0.355291	0.707418	0.560933
SsCNGC12-2D	1.2866	1.62221	1.55127	1.49744	1.58337	1.49299	1.23924	0.805766	0.547325	1.16029	1.34932	2.06548	1.59079	1.18537	1.21868	1.92769	2.78337	1.87235	2.19866	1.95519	1.98691	1.96386	2.67472	3.69242	3.20343	2.24295	2.3768	1.54724	2.72964	2.6149	2.22157	2.90336	2.46766	1.30369	1.90167	1.09029
SsCNGC13	4.51651	6.56945	5.04372	6.27724	4.40298	3.19874	4.69369	3.38111	5.73302	3.83062	3.35111	6.19317	1.85595	2.20228	3.96541	2.05478	2.97724	3.07406	1.92058	3.14808	2.62919	3.34467	5.97362	3.57463	4.49087	8.48874	6.46293	4.75715	4.45519	5.19584	5.60706	4.78939	2.96668	7.29803	5.68184	6.3231
SsCNGC13-1P	16.1298	22.4687	16.3504	17.9701	14.5339	12.0217	15.8149	10.1261	19.9389	12.6036	12.004	19.5851	9.18314	7.63531	14.3347	7.61926	10.9554	10.074	9.65158	10.3731	10.7458	12.5825	23.5939	10.2056	12.7949	23.0822	21.3342	12.7424	16.1383	17.6061	23.3939	16.7897	16.9646	23.9938	18.7899	15.597
SsCNGC14	0	0	0	0	0	0	0	0	0	0	0	0	0	0	0	0	0	0	0	0	0	0	0	0	0	0	0	0	0	0	0	0	0	0	0	0
SsCNGC15	0	0	0	0	0	0	0	0	0	0	0	0	0	0	0	0	0	0	0	0	0	0	0	0	0	0	0	0	0	0	0	0	0	0	0	0
SsCNGC16	12.6478	14.7904	10.6227	4.92776	6.80208	4.86912	2.23478	2.43824	2.03179	2.59543	3.142	14.558	4.74063	4.92688	2.4736	5.77958	5.6022	7.71023	10.4939	9.2579	7.5819	9.07401	14.0283	14.2143	21.1532	21.0017	15.7324	26.2698	18.6049	15.9483	15.6753	13.951	11.7459	9.76336	16.4517	4.68013
SsCNGC16-2B	5.35913	6.30554	5.02584	3.21336	4.28728	2.57909	1.25031	1.2657	1.17137	1.56306	2.44491	7.53072	1.92054	2.54708	1.29059	2.62496	1.88631	2.29496	3.43064	3.94974	3.11375	4.42769	6.66854	5.92625	8.21436	8.46943	5.64891	9.53548	8.73011	6.89191	6.64545	6.3637	5.52509	5.79916	7.17619	3.12254
SsCNGC16-3C	4.59526	3.61613	3.42832	2.43188	3.08656	2.33631	0.738747	0.970045	0.772177	1.12407	1.16399	6.27948	1.52056	1.23943	0.735531	1.83359	1.66349	2.82361	3.50537	3.4485	2.01495	3.33014	5.23163	5.09291	7.36637	6.85579	5.07867	7.64082	5.84054	5.22199	5.10311	4.98762	4.03979	4.06566	5.60816	2.53177
SsCNGC16-4D	12.3054	14.3696	9.4064	5.06257	5.61007	4.0831	2.51475	2.57987	2.25099	3.27799	3.5107	11.6248	3.48278	5.03586	2.8071	6.20108	3.86601	6.18907	7.53819	6.59697	6.07954	5.31377	9.36209	10.0238	14.5154	19.6884	13.6869	18.5512	16.9306	12.7139	10.0439	11.1988	11.4991	11.4513	12.0634	3.93606
